# Supplementary material for: Bridging the biomass data gap: A literature-based Length-Weight Relationship framework for estimating representative dry weights of freshwater invertebrates in Korean rivers
Source: PLoS One. 2026 Jun 23;21(6):e0352157. doi: 10.1371/journal.pone.0352157 (PMC13289862; doi:10.1371/journal.pone.0352157)
Supplement: S1 Data — (XLSX) [file pone.0352157.s009.xlsx]

## Sheet: Sheet1
Species name	Genus	Family	Order	Representative dry weight (mg)	Preprocessing group for Length-Weight Coefficient
Culicidae sp.	-	Culicidae	Diptera	0.00225832	G1F	CG	Control-Genus
Anopheles sp.	Anopheles	Culicidae	Diptera	0.00397781	G1F	G1F	Group 1-Family
Culex sp.	Culex	Culicidae	Diptera	0.00423036	CG	G1O	Group 1-Order
Aedes sp.	Aedes	Culicidae	Diptera	0.00672488	CG
Chaoborus KUa	Chaoborus	Chaoboridae	Diptera	0.0131554	CG
Micronecta (Micronecta) guttata	Micronecta	Corixidae	Hemiptera	0.0199923	G1F
Microvelia sp.	Microvelia	Veliidae	Hemiptera	0.0242749	G1F
Veliidae sp.	-	Veliidae	Hemiptera	0.0681461	G1F
Micronecta (Basileonecta) sahlbergii	Micronecta	Corixidae	Hemiptera	0.075322	G1F
Micronecta (Basileonecta) sedula	Micronecta	Corixidae	Hemiptera	0.075322	G1F
Hebrus (Hebrus) nipponicus	Hebrus	Hebridae	Hemiptera	0.0804671	G1O
Zaitzevia tsushimana	Zaitzevia	Elmidae	Coleoptera	0.0886469	G1F
Hydroptilidae sp.	-	Hydroptilidae	Trichoptera	0.122563	G1O
Simulium (Gomphostilbia) KUa	Simulium	Simuliidae	Diptera	0.143903	CG
Simulium (Nevermannia) subcostatum	Simulium	Simuliidae	Diptera	0.143903	CG
Simulium (Nevermannia) uchidai	Simulium	Simuliidae	Diptera	0.143903	CG
Simulium (Simulium) japonicum	Simulium	Simuliidae	Diptera	0.143903	CG
Simulium (Simulium) malyschevi	Simulium	Simuliidae	Diptera	0.143903	CG
Simulium (Simulium) nacojapi	Simulium	Simuliidae	Diptera	0.143903	CG
Simulium (Simulium) quinquestriatum	Simulium	Simuliidae	Diptera	0.143903	CG
Simulium (Simulium) suzukii	Simulium	Simuliidae	Diptera	0.143903	CG
Simulium sp.	Simulium	Simuliidae	Diptera	0.143903	CG
Micronecta sp.	Micronecta	Corixidae	Hemiptera	0.173678	G1F
Psychoda KUa	Psychoda	Psychodidae	Diptera	0.175479	G1O
Psychoda sp.	Psychoda	Psychodidae	Diptera	0.175479	G1O
Psychodidae sp.	-	Psychodidae	Diptera	0.175479	G1O
Muscidae sp.	-	Muscidae	Diptera	0.175479	G1O
Paraplea indistinguenda	Paraplea	Pleidae	Hemiptera	0.180808	G1O
Hydraenidae sp.	-	Hydraenidae	Coleoptera	0.188635	G1O
Hydroptila KUa	Hydroptila	Hydroptilidae	Trichoptera	0.206055	CG
Brachycercus KUa	Brachycercus	Caenidae	Ephemeroptera	0.218107	G1F
Antocha KUa	Antocha	Limoniidae	Diptera	0.22398	G1O
Dixa KUa	Dixa	Dixidae	Diptera	0.22398	G1O
Dixidae sp.	-	Dixidae	Diptera	0.22398	G1O
Pericoma sp.	Pericoma	Psychodidae	Diptera	0.22398	G1O
Caenis KUa	Caenis	Caenidae	Ephemeroptera	0.231653	CG
Caenis nishinoae	Caenis	Caenidae	Ephemeroptera	0.231653	CG
Cercyon (Paracercyon) laminatus	Cercyon	Hydrophilidae	Coleoptera	0.238429	G1O
Psephenoides KUa		Psephenidae	Coleoptera	0.251067	CG
Mesovelia vittigera	Mesovelia	Mesoveliidae	Hemiptera	0.257168	G1O
Ephydridae sp.	-	Ephydridae	Diptera	0.280353	G1O
Stenelmis montana	Stenelmis	Elmidae	Coleoptera	0.340829	CG
Stenelmis sp.	Stenelmis	Elmidae	Coleoptera	0.340829	CG
Stenelmis vulgaris	Stenelmis	Elmidae	Coleoptera	0.340829	CG
Deuterophlebia sp.	Deuterophlebia	Deuterophlebiidae	Diptera	0.345122	G1O
Dixa sp.	Dixa	Dixidae	Diptera	0.345122	G1O
Hydroglyphus japonicus	Hydroglyphus	Dytiscidae	Coleoptera	0.351079	G1F
Hydroglyphus sp.	Hydroglyphus	Dytiscidae	Coleoptera	0.351079	G1F
Ormosia sp.	Ormosia	Limoniidae	Diptera	0.418803	G1O
Empididae sp.	-	Empididae	Diptera	0.418803	G1O
Baetis ursinus	Baetis	Baetidae	Ephemeroptera	0.423773	CG
Acentrella gnom	Acentrella	Baetidae	Ephemeroptera	0.481168	G1F
Acentrella sibirica	Acentrella	Baetidae	Ephemeroptera	0.481168	G1F
Alainites muticus	Alainites	Baetidae	Ephemeroptera	0.481168	G1F
Baetiella japonica	Baetiella	Baetidae	Ephemeroptera	0.481168	G1F
Baetiella tuberculata	Baetiella	Baetidae	Ephemeroptera	0.481168	G1F
Nigrobaetis bacillus	Nigrobaetis	Baetidae	Ephemeroptera	0.481168	G1F
Procloeon maritimum	Procloeon	Baetidae	Ephemeroptera	0.481168	G1F
Nigrobaetis acinaciger	Nigrobaetis	Baetidae	Ephemeroptera	0.511372	G1F
Pedicia KUa	Pedicia	Pediciidae	Diptera	0.516962	CG
Saldidae sp.	-	Saldidae	Hemiptera	0.518802	G1O
Amphinemura KUa	Amphinemura	Nemouridae	Plecoptera	0.539476	CG
Ecnomus tenellus	Ecnomus	Ecnomidae	Trichoptera	0.546743	CG
Paracapnia KUa	Paracapnia	Capniidae	Plecoptera	0.581296	G1F
Paracapnia recta	Paracapnia	Capniidae	Plecoptera	0.581296	G1F
Mataeopsephus KUa	Mataeopsephus	Psephenidae	Coleoptera	0.58844	G1F
Psephenoides sp.	Malacopsephenoides	Psephenidae	Coleoptera	0.58844	G1F
Gnorimosphaeroma sp.	Gnorimosphaeroma	Sphaeromatidae	Isopoda	0.618512	G1F
Ephemerellidae sp.	-	Ephemerellidae	Ephemeroptera	0.638239	G1F
Ephemerella sp.	Ephemerella	Ephemerellidae	Ephemeroptera	0.639097	CG
Laccobius (Laccobius) bedeli	Laccobius	Hydrophilidae	Coleoptera	0.658409	G1O
Laccobius (Microlaccobius) oscillans	Laccobius	Hydrophilidae	Coleoptera	0.658409	G1O
Nyctiophylax (Paranyctiophylax) sp.	Nyctiophylax	Polycentropodidae	Trichoptera	0.670626	G1F
Haliplus (Haliplus) simplex	Haliplus	Haliplidae	Coleoptera	0.687431	G1F
Dicranomyia KUa	Dicranomyia	Limoniidae	Diptera	0.698371	G1O
Gammarus sobaegensis	Gammarus	Gammaridae	Amphipoda	0.736619	CG
Rhopalopsole mahunkai	Rhopalopsole	Leuctridae	Plecoptera	0.751656	G1F
Baetis KUa	Baetis	Baetidae	Ephemeroptera	0.772496	CG
Baetis pseudothermicus	Baetis	Baetidae	Ephemeroptera	0.772496	CG
Optioservus sp.	Optioservus	Elmidae	Coleoptera	0.784138	CG
Optioservus variabilis	Optioservus	Elmidae	Coleoptera	0.784138	CG
Serratella setigera	Serratella	Ephemerellidae	Ephemeroptera	0.787561	CG
Serratella sp.	Serratella	Ephemerellidae	Ephemeroptera	0.787561	CG
Psephenidae sp.	-	Psephenidae	Coleoptera	0.797299	G1F
Peltodytes sp.	Peltodytes	Haliplidae	Coleoptera	0.842662	CG
Baetis fuscatus	Baetis	Baetidae	Ephemeroptera	0.858478	CG
Teloganopsis chinoi	Teloganopsis	Ephemerellidae	Ephemeroptera	0.871635	CG
Teloganopsis punctisetae	Teloganopsis	Ephemerellidae	Ephemeroptera	0.871635	CG
Teloganopsis sp.	Teloganopsis	Ephemerellidae	Ephemeroptera	0.871635	CG
Ochterus (Ochterus) marginatus marginatus	Ochterus	Ochteridae	Hemiptera	0.878156	G1O
Agapetus KUa	Agapetus	Glossosomatidae	Trichoptera	0.903449	G1F
Chironomidae spp. (red type)	-	Chironomidae	Diptera	0.905637	G1F
Chironomidae spp.(Non-red type)	-	Chironomidae	Diptera	0.905637	G1F
Sepedon sp.	Sepedon	Sciomyzidae	Diptera	0.93847	G1O
Telmatoscopus KUa	Telmatoscopus	Psychodidae	Diptera	0.93847	G1O
Noteridae sp.	-	Noteridae	Coleoptera	0.943241	G1O
Noterus japonicus	Noterus	Noteridae	Coleoptera	0.943241	G1O
Amphiops mater mater	Amphiops	Hydrophilidae	Coleoptera	0.943241	G1O
Amphiops sp.	Amphiops	Hydrophilidae	Coleoptera	0.943241	G1O
Berosus (Enoplurus) lewisius	Berosus	Hydrophilidae	Coleoptera	0.943241	G1O
Helochares (Helochares) pallens	Helochares	Hydrophilidae	Coleoptera	0.943241	G1O
Helochares (Hydrobaticus) nipponicus	Helochares	Hydrophilidae	Coleoptera	0.943241	G1O
Helochares sp.	Helochares	Hydrophilidae	Coleoptera	0.943241	G1O
Haliplus (Liaphlus) eximius	Haliplus	Haliplidae	Coleoptera	0.944824	G1F
Dicranota KUa	Dicranota	Pediciidae	Diptera	0.965044	CG
Ecdyonurus joernensis	Ecdyonurus	Heptageniidae	Ephemeroptera	0.967018	CG
Ecdyonurus kibunensis	Ecdyonurus	Heptageniidae	Ephemeroptera	0.967018	CG
Gumaga KUa	Gumaga	Sericostomatidae	Trichoptera	1.00495	G1F
Gumaga sp.	Gumaga	Sericostomatidae	Trichoptera	1.00495	G1F
Haliplus (Liaphlus) sharpi	Haliplus	Haliplidae	Coleoptera	1.01745	G1F
Psychomyia KUa	Psychomyia	Psychomyiidae	Trichoptera	1.0448	G1F
Baetidae sp.	-	Baetidae	Ephemeroptera	1.07795	G1F
Apatania KUb	Apatania	Apataniidae	Trichoptera	1.1053	G1O
Philorus KUa	Philorus	Blephariceridae	Diptera	1.11006	G1F
Haliplus (Liaphlus) chinensis	Haliplus	Haliplidae	Coleoptera	1.21426	G1F
Peltodytes intermedius	Peltodytes	Haliplidae	Coleoptera	1.21525	CG
Peltodytes sinensis	Peltodytes	Haliplidae	Coleoptera	1.21525	CG
Peltodytes sinensis (larva)	Peltodytes	Haliplidae	Coleoptera	1.21525	CG
Dolichopodidae sp.	-	Dolichopodidae	Diptera	1.22606	G1O
Dugesia japonica	Dugesia	Planariidae	Tricladida	1.24277	CG
Dugesia sp.	Dugesia	Planariidae	Tricladida	1.24277	CG
Phagocata sp.	Phagocata	Planariidae	Tricladida	1.24277	G1F
Phagocata vivida	Phagocata	Planariidae	Tricladida	1.24277	G1F
Baetis silvaticus	Baetis	Baetidae	Ephemeroptera	1.2617	CG
Choroterpes (Euthraulus) altioculus	Choroterpes	Leptophlebiidae	Ephemeroptera	1.36663	G1F
Ceratopogonidae sp.	-	Ceratopogonidae	Diptera	1.39305	G1F
Nephrotoma KUb	Nephrotoma	Tipulidae	Diptera	1.44076	G1F
Amphinemura coreana	Amphinemura	Nemouridae	Plecoptera	1.4761	CG
Amphinemura KUb	Amphinemura	Nemouridae	Plecoptera	1.4761	CG
Berosus (Berosus) japonicus	Berosus	Hydrophilidae	Coleoptera	1.54097	G1O
Hesperocorixa distanti	Hesperocorixa	Corixidae	Hemiptera	1.55022	G1F
Hesperocorixa sp.	Hesperocorixa	Corixidae	Hemiptera	1.55022	G1F
Protonemura KUa	Protonemura	Nemouridae	Plecoptera	1.57903	G1F
Limnodrilus gotoi	Limnodrilus	Tubificidae	Tubificida	1.67048	CG
Procloeon sp.	Procloeon	Baetidae	Ephemeroptera	1.67365	G1F
Macrobrachium koreana	Macrobrachium	Palaemonidae	Decapoda	1.67728	CG
Scirtes KUa	Scirtes	Scirtidae	Coleoptera	1.71999	G1O
Coelostoma (Holocoelostoma) stultum	Coelostoma	Hydrophilidae	Coleoptera	1.71999	G1O
Laccobius (Laccobius) binotatus	Laccobius	Hydrophilidae	Coleoptera	1.71999	G1O
Laccobius sp.	Laccobius	Hydrophilidae	Coleoptera	1.71999	G1O
Siphlonurus palaearcticus	Siphlonurus	Siphlonuridae	Ephemeroptera	1.76561	CG
Gammaridae sp.	-	Gammaridae	Amphipoda	1.78166	G1F
Metrocoris histrio	Metrocoris	Gerridae	Hemiptera	1.78399	G1F
Cheumatopsyche brevilineata	Cheumatopsyche	Hydropsychidae	Trichoptera	1.80376	CG
Cheumatopsyche KUa	Cheumatopsyche	Hydropsychidae	Trichoptera	1.80376	CG
Cheumatopsyche KUb	Cheumatopsyche	Hydropsychidae	Trichoptera	1.80376	CG
Cheumatopsyche sp.	Cheumatopsyche	Hydropsychidae	Trichoptera	1.80376	CG
Corixidae sp.	-	Corixidae	Hemiptera	1.83013	G1F
Coelostoma (Coelostoma) orbiculare	Coelostoma	Hydrophilidae	Coleoptera	1.91154	G1O
Leptophlebiidae sp.	-	Leptophlebiidae	Ephemeroptera	1.92877	G1F
Helophorus (Gephelophorus) auriculatus	Helophorus	Helophoridae	Coleoptera	1.96142	G1O
Elmidae sp.	-	Elmidae	Coleoptera	1.96488	G1F
Elmidae sp. (larva)	-	Elmidae	Coleoptera	1.96488	G1F
Heterlimnius sp.	Heterlimnius	Elmidae	Coleoptera	1.96488	G1F
Leptelmis gracilis gracilis	Leptelmis	Elmidae	Coleoptera	1.96488	G1F
Zaitzevia sp.	Zaitzevia	Elmidae	Coleoptera	1.96488	G1F
Alloperla joosti	Alloperla	Chloroperlidae	Plecoptera	1.96747	G1F
Oreodytes natrix	Oreodytes	Dytiscidae	Coleoptera	1.986	G1F
Oreodytes sp.	Oreodytes	Dytiscidae	Coleoptera	1.986	G1F
Apatania KUa	Apatania	Apataniidae	Trichoptera	1.99515	G1O
Apatania sp.	Apatania	Apataniidae	Trichoptera	1.99515	G1O
Mystacides KUa	Mystacides	Leptoceridae	Trichoptera	1.99515	G1O
Labiobaetis atrebatinus	Labiobaetis	Baetidae	Ephemeroptera	2.04096	G1F
Procloeon pennulatum	Procloeon	Baetidae	Ephemeroptera	2.04096	G1F
Micrasema KUa	Micrasema	Brachycentridae	Trichoptera	2.0757	CG
Sigara (Tropocorixa) substriata	Sigara	Corixidae	Hemiptera	2.15209	CG
Sigara sp.	Sigara	Corixidae	Hemiptera	2.15209	CG
Ephemerella atagosana	Ephemerella	Ephemerellidae	Ephemeroptera	2.16324	CG
Ephemerella imanishii	Ephemerella	Ephemerellidae	Ephemeroptera	2.16324	CG
Ephemerella kozhovi	Ephemerella	Ephemerellidae	Ephemeroptera	2.16324	CG
Sweltsa lepnevae	Sweltsa	Chloroperlidae	Plecoptera	2.17171	CG
Chrysops (Chrysops) suavis	Chrysops	Tabanidae	Diptera	2.32063	G1F
Gammarus sp.	Gammarus	Gammaridae	Amphipoda	2.42319	CG
Hesperocorixa hokkensis	Hesperocorixa	Corixidae	Hemiptera	2.4852	G1F
Ameletus montanus	Ameletus	Ameletidae	Ephemeroptera	2.59481	CG
Nebrioporus (Nebrioporus) simplicipes	Nebrioporus	Dytiscidae	Coleoptera	2.66601	G1F
Nebrioporus sp.	Nebrioporus	Dytiscidae	Coleoptera	2.66601	G1F
Jesogammarus sp.	Jesogammarus	Anisogammaridae	Amphipoda	2.68705	G1O
Nemoura KUa	Nemoura	Nemouridae	Plecoptera	2.76204	CG
Nemoura KUb	Nemoura	Nemouridae	Plecoptera	2.76204	CG
Nemoura tau	Nemoura	Nemouridae	Plecoptera	2.76204	CG
Helodes KUa	Scirtes	Scirtidae	Coleoptera	2.80995	G1O
Scirtidae sp.	-	Scirtidae	Coleoptera	2.80995	G1O
Enochrus (Holcophilydrus) simulans	Enochrus	Hydrophilidae	Coleoptera	2.80995	G1O
Enochrus (Methydrus) esuriens	Enochrus	Hydrophilidae	Coleoptera	2.80995	G1O
Enochrus sp.	Enochrus	Hydrophilidae	Coleoptera	2.80995	G1O
Serratella ignita	Serratella	Ephemerellidae	Ephemeroptera	2.85948	CG
Serratella zapekinae	Serratella	Ephemerellidae	Ephemeroptera	2.85948	CG
Nannophya pygmaea	Nannophya	Libellulidae	Odonata	2.87824	G1F
Sweltsa colorata	Sweltsa	Chloroperlidae	Plecoptera	2.92944	CG
Sweltsa KUa	Sweltsa	Chloroperlidae	Plecoptera	2.92944	CG
Sweltsa nikkoensis	Sweltsa	Chloroperlidae	Plecoptera	2.92944	CG
Bibiocephala KUa	Bibiocephala	Blephariceridae	Diptera	2.99543	G1F
Mortonagrion selenion	Mortonagrion	Coenagrionidae	Odonata	3.19489	G1F
Paraleptophlebia japonica	Paraleptophlebia	Leptophlebiidae	Ephemeroptera	3.34161	CG
Nemoura sp.	Nemoura	Nemouridae	Plecoptera	3.41069	CG
Lepidostomatidae sp.	-	Lepidostomatidae	Trichoptera	3.41688	G1F
Taenionema japonicum	Taenionema	Taeniopterygidae	Plecoptera	3.46449	G1F
Taenionema KUa	Taenionema	Taeniopterygidae	Plecoptera	3.46449	G1F
Taenionema KUb	Taenionema	Taeniopterygidae	Plecoptera	3.46449	G1F
Taenionema sp.	Taenionema	Taeniopterygidae	Plecoptera	3.46449	G1F
Lepidostoma albardanum	Lepidostoma	Lepidostomatidae	Trichoptera	3.46839	CG
Lepidostoma KUa	Lepidostoma	Lepidostomatidae	Trichoptera	3.46839	CG
Lepidostoma KUb	Lepidostoma	Lepidostomatidae	Trichoptera	3.46839	CG
Lepidostoma sp.	Lepidostoma	Lepidostomatidae	Trichoptera	3.46839	CG
Hygrotus chinensis	Hygrotus	Dytiscidae	Coleoptera	3.46941	G1F
Hyphydrus japonicus vagus	Hyphydrus	Dytiscidae	Coleoptera	3.46941	G1F
Laccophilus difficilis	Laccophilus	Dytiscidae	Coleoptera	3.46941	G1F
Laccophilus sp.	Laccophilus	Dytiscidae	Coleoptera	3.46941	G1F
Nebrioporus (Nebrioporus) hostilis	Nebrioporus	Dytiscidae	Coleoptera	3.46941	G1F
Berosus (Berosus) punctipennis	Berosus	Hydrophilidae	Coleoptera	3.48566	G1O
Berosus sp.	Berosus	Hydrophilidae	Coleoptera	3.48566	G1O
Athericidae sp.	Atherix	Athericidae	Diptera	3.4968	CG
Atherix KUa	Atherix	Athericidae	Diptera	3.4968	CG
Stenelmis koreana	Stenelmis	Elmidae	Coleoptera	3.52601	CG
Stenelmis nipponica	Stenelmis	Elmidae	Coleoptera	3.52601	CG
Plectrocnemia KUa	Plectrocnemia	Polycentropodidae	Trichoptera	3.54759	G1F
Potamanthus formosus	Potamanthus	Potamanthidae	Ephemeroptera	3.56822	G1O
Asellus sp.	Asellus	Asellidae	Isopoda	3.66494	CG
Homoeogenus coreanicum	Homoeogenus	Psephenidae	Coleoptera	3.68134	G1F
Mataeopsephus japonicus	Mataeopsephus	Psephenidae	Coleoptera	3.68134	G1F
Leptoceridae sp.	-	Leptoceridae	Trichoptera	3.76378	G1O
Triaenodes sp.	Triaenodes	Leptoceridae	Trichoptera	3.76378	G1O
Suragina KUb	Suragina	Athericidae	Diptera	3.85149	G1F
Gnorimosphaeroma anchialos	Gnorimosphaeroma	Sphaeromatidae	Isopoda	4.01945	G1F
Gnorimosphaeroma naktongense	Gnorimosphaeroma	Sphaeromatidae	Isopoda	4.01945	G1F
Gnorimosphaeroma ovatum	Gnorimosphaeroma	Sphaeromatidae	Isopoda	4.01945	G1F
Aphelocheirus (Aphelocheirus) nawae	Aphelocheirus	Aphelocheiridae	Hemiptera	4.12497	G1O
Mysidae sp.	-	Mysidae	Mysida	4.18697	G1F
Sigara (Tropocorixa) bellura	Sigara	Corixidae	Hemiptera	4.25996	CG
Paracercion hieroglyphicum	Paracercion	Coenagrionidae	Odonata	4.35234	G1F
Eristalis KUa	Eristalis	Syrphidae	Diptera	4.50878	G1O
Eristalis sp.	Eristalis	Syrphidae	Diptera	4.50878	G1O
Syrphidae sp.	-	Syrphidae	Diptera	4.50878	G1O
Rhyacophila KUb	Rhyacophila	Rhyacophilidae	Trichoptera	4.55817	CG
Rhyacophila sibirica	Rhyacophila	Rhyacophilidae	Trichoptera	4.55817	CG
Rhyacophila sp.	Rhyacophila	Rhyacophilidae	Trichoptera	4.55817	CG
Rhyacophila yamanakensis	Rhyacophila	Rhyacophilidae	Trichoptera	4.55817	CG
Heptagenia kihada	Heptagenia	Heptageniidae	Ephemeroptera	4.62916	CG
Atylotus horvathi	Atylotus	Tabanidae	Diptera	4.68232	G1F
Procloeon halla	Procloeon	Baetidae	Ephemeroptera	4.70883	G1F
Cincticostella levanidovae	Cincticostella	Ephemerellidae	Ephemeroptera	4.72845	G1F
Cincticostella orientalis	Cincticostella	Ephemerellidae	Ephemeroptera	4.72845	G1F
Cloeon dipterum	Cloeon	Baetidae	Ephemeroptera	4.7863	CG
Orectochilus villosus	Orectochilus	Gyrinidae	Coleoptera	4.94836	G1F
Gammarus soyoensis	Gammarus	Gammaridae	Amphipoda	5.00438	CG
Nemoura jezoensis	Nemoura	Nemouridae	Plecoptera	5.01228	CG
Rhyacophilidae sp.	-	Rhyacophilidae	Trichoptera	5.06499	G1F
Apsilochorema KUa	Apsilochorema	Hydrobiosidae	Trichoptera	5.18667	G1F
Enallagma cyathigerum	Enallagma	Coenagrionidae	Odonata	5.25366	G1F
Nephrotoma KUa	Nephrotoma	Tipulidae	Diptera	5.26076	G1F
Cinygmula grandifolia	Cinygmula	Heptageniidae	Ephemeroptera	5.32347	CG
Cinygmula hirasana	Cinygmula	Heptageniidae	Ephemeroptera	5.32347	CG
Suragina KUa	Suragina	Athericidae	Diptera	5.34657	G1F
Macrobrachium nipponense	Macrobrachium	Palaemonidae	Decapoda	5.45797	CG
Macrobrachium sp.	Macrobrachium	Palaemonidae	Decapoda	5.45797	CG
Oecetis sp.	Oecetis	Leptoceridae	Trichoptera	5.53961	CG
Jesogammarus ilhoii	Jesogammarus	Anisogammaridae	Amphipoda	5.55139	G1O
Galerucella (Galerucella) nipponensis	Galerucella	Chrysomelidae	Coleoptera	5.85844	CG
Eubrianax KUa	Eubrianax	Psephenidae	Coleoptera	5.88154	G1F
Eubrianax ramicornis	Eubrianax	Psephenidae	Coleoptera	5.88154	G1F
Malacopsephenoides japonicus	Malacopsephenoides	Psephenidae	Coleoptera	5.88154	G1F
Rhithrogena binotata	Rhithrogena	Heptageniidae	Ephemeroptera	5.93795	CG
Rhithrogena japonica	Rhithrogena	Heptageniidae	Ephemeroptera	5.93795	CG
Rhithrogena lepnevae	Rhithrogena	Heptageniidae	Ephemeroptera	5.93795	CG
Rhithrogena na	Rhithrogena	Heptageniidae	Ephemeroptera	5.93795	CG
Gerris (Gerris) latiabdominis	Gerris	Gerridae	Hemiptera	5.963	CG
Drunella ishiyamana	Drunella	Ephemerellidae	Ephemeroptera	6.12187	CG
Ceriagrion melanurum	Ceriagrion	Coenagrionidae	Odonata	6.26505	G1F
Molanna moesta	Molanna	Molannidae	Trichoptera	6.32187	G1O
Epeorus aesculus	Epeorus	Heptageniidae	Ephemeroptera	6.36462	CG
Epeorus maculatus	Epeorus	Heptageniidae	Ephemeroptera	6.36462	CG
Isoperla flavescens	Isoperla	Perlodidae	Plecoptera	6.41779	CG
Isoperla KUa	Isoperla	Perlodidae	Plecoptera	6.41779	CG
Heptagenia guranica	Heptagenia	Heptageniidae	Ephemeroptera	6.43128	CG
Heptagenia kyotoensis	Heptagenia	Heptageniidae	Ephemeroptera	6.43128	CG
Dolophilodes KUa	Dolophilodes	Philopotamidae	Trichoptera	6.77177	G1F
Wormaldia KUa	Wormaldia	Philopotamidae	Trichoptera	6.77177	G1F
Coenagrionidae sp.	-	Coenagrionidae	Odonata	6.81368	G1F
Potamanthellus chinensis	Potamanthellus	Neoephemeridae	Ephemeroptera	6.94787	G1O
Glossosoma KUa	Glossosoma	Glossosomatidae	Trichoptera	7.12393	CG
Ecdyonurus bajkovae	Ecdyonurus	Heptageniidae	Ephemeroptera	7.16558	CG
Ecdyonurus levis	Ecdyonurus	Heptageniidae	Ephemeroptera	7.16558	CG
Ecdyonurus scalaris	Ecdyonurus	Heptageniidae	Ephemeroptera	7.16558	CG
Agabus (Gaurodytes) adpressus	Agabus	Dytiscidae	Coleoptera	7.34665	G1F
Hydrometra procera	Hydrometra	Hydrometridae	Hemiptera	7.51595	G1O
Yoraperla KUa	Yoraperla	Peltoperlidae	Plecoptera	7.81772	G1F
Chrysomelidae sp.	-	Chrysomelidae	Coleoptera	7.88051	G1F
Psilotreta locumtenens	Psilotreta	Odontoceridae	Trichoptera	8.039	CG
Agabus (Acatodes) japonicus	Agabus	Dytiscidae	Coleoptera	8.04591	G1F
Ameletus costalis	Ameletus	Ameletidae	Ephemeroptera	8.13921	CG
Alloperla rostellata	Alloperla	Chloroperlidae	Plecoptera	8.41387	G1F
Alloperla sp.	Alloperla	Chloroperlidae	Plecoptera	8.41387	G1F
Siphlonurus chankae	Siphlonurus	Siphlonuridae	Ephemeroptera	8.92031	CG
Ischnura asiatica	Ischnura	Coenagrionidae	Odonata	9.00083	CG
Goera japonica	Goera	Goeridae	Trichoptera	9.39594	CG
Cinygmula KUa	Cinygmula	Heptageniidae	Ephemeroptera	10.2175	CG
Neoperla coreensis	Neoperla	Perlidae	Plecoptera	10.2789	CG
Taenionema KUc	Taenionema	Taeniopterygidae	Plecoptera	10.3535	G1F
Gammarus galgosensis	Gammarus	Gammaridae	Amphipoda	10.505	CG
Gerris (Macrogerris) gracilicornis	Gerris	Gerridae	Hemiptera	10.6472	CG
Epeorus latifolium	Epeorus	Heptageniidae	Ephemeroptera	10.6645	CG
Potamanthus yooni	Potamanthus	Potamanthidae	Ephemeroptera	10.9347	G1O
Limnephilidae sp.	-	Limnephilidae	Trichoptera	11.0243	G1F
Nothopsyche KUb	Nothopsyche	Limnephilidae	Trichoptera	11.0243	G1F
Notopsyche sp.	Nothopsyche	Limnephilidae	Trichoptera	11.0243	G1F
Ephemerella aurivillii	Ephemerella	Ephemerellidae	Ephemeroptera	11.0494	CG
Tipula KUb	Tipula	Tipulidae	Diptera	11.1095	CG
Tipula KUc	Tipula	Tipulidae	Diptera	11.1095	CG
Tipula KUe	Tipula	Tipulidae	Diptera	11.1095	CG
Tipula KUf	Tipula	Tipulidae	Diptera	11.1095	CG
Tipula KUg	Tipula	Tipulidae	Diptera	11.1095	CG
Tipula KUh	Tipula	Tipulidae	Diptera	11.1095	CG
Tipula sp.	Tipula	Tipulidae	Diptera	11.1095	CG
Sternolophus (Sternologphus) rufipes	Sternolophus	Hydrophilidae	Coleoptera	11.1164	G1O
Sternolophus sp.	Sternolophus	Hydrophilidae	Coleoptera	11.1164	G1O
Platambus fimbriatus	Platambus	Dytiscidae	Coleoptera	11.2345	G1F
Aciagrion migratum	Aciagrion	Coenagrionidae	Odonata	11.5158	G1F
Rhyothemis fuliginosa	Rhyothemis	Libellulidae	Odonata	11.5909	G1F
Gyrinus (Gyrinus) japonicus	Gyrinus	Gyrinidae	Coleoptera	11.6392	G1F
Isonychia ussurica	Isonychia	Isonychiidae	Ephemeroptera	11.7681	CG
Hexatoma KUa	Hexatoma	Limoniidae	Diptera	11.8291	CG
Hexatoma KUb	Hexatoma	Limoniidae	Diptera	11.8291	CG
Hexatoma sp.	Hexatoma	Limoniidae	Diptera	11.8291	CG
Anisocentropus minutus	Anisocentropus	Calamoceratidae	Trichoptera	11.926	G1O
Anisocentropus sp.	Anisocentropus	Calamoceratidae	Trichoptera	11.926	G1O
Neophylax ussuriensis	Neophylax	Uenoidae	Trichoptera	11.926	G1O
Diplectrona kibuneana	Diplectrona	Hydropsychidae	Trichoptera	11.9587	G1F
Epeorus nipponicus	Epeorus	Heptageniidae	Ephemeroptera	11.971	CG
Epeorus pellucidus	Epeorus	Heptageniidae	Ephemeroptera	11.971	CG
Epeorus sp.	Epeorus	Heptageniidae	Ephemeroptera	11.971	CG
Potamanthus luteus oriens	Potamanthus	Potamanthidae	Ephemeroptera	11.9759	G1O
Sialis KUa	Sialis	Sialidae	Megaloptera	12.2462	CG
Tabanus amaenus	Tabanus	Tabanidae	Diptera	12.5235	CG
Rhyacophila clemens	Rhyacophila	Rhyacophilidae	Trichoptera	12.9623	CG
Gerris sp.	Gerris	Gerridae	Hemiptera	13.0039	CG
Hydropsyche KD	Hydropsyche	Hydropsychidae	Trichoptera	13.1206	CG
Hydropsyche kozhantschikovi	Hydropsyche	Hydropsychidae	Trichoptera	13.1206	CG
Hydropsyche KUd	Hydropsyche	Hydropsychidae	Trichoptera	13.1206	CG
Hydropsyche orientalis	Hydropsyche	Hydropsychidae	Trichoptera	13.1206	CG
Hydropsyche sp.	Hydropsyche	Hydropsychidae	Trichoptera	13.1206	CG
Hydropsyche valvata	Hydropsyche	Hydropsychidae	Trichoptera	13.1206	CG
Tipula (Yamatotipula) latemarginata latemarginata	Tipula	Tipulidae	Diptera	13.1463	CG
Nothopsyche KUa	Nothopsyche	Limnephilidae	Trichoptera	13.2578	G1F
Tabanus sp.	Tabanus	Tabanidae	Diptera	13.3303	CG
Tipulidae sp.	-	Tipulidae	Diptera	13.4598	G1F
Ischnura elegans	Ischnura	Coenagrionidae	Odonata	13.5067	CG
Ecdyonurus abracadabrus	Ecdyonurus	Heptageniidae	Ephemeroptera	13.6543	CG
Ecdyonurus dracon	Ecdyonurus	Heptageniidae	Ephemeroptera	13.6543	CG
Ecdyonurus sp.	Ecdyonurus	Heptageniidae	Ephemeroptera	13.6543	CG
Psilotreta kisoensis	Psilotreta	Odontoceridae	Trichoptera	13.6834	CG
Anisops kuroiwae	Anisops	Notonectidae	Hemiptera	13.6945	G1O
Notonecta (Paranecta) triguttata	Notonecta	Notonectidae	Hemiptera	13.6945	G1O
Notonecta sp.	Notonecta	Notonectidae	Hemiptera	13.6945	G1O
Ephemera orientalis	Ephemera	Ephemeridae	Ephemeroptera	13.841	CG
Ephemera separigata	Ephemera	Ephemeridae	Ephemeroptera	13.841	CG
Ephemera sp.	Ephemera	Ephemeridae	Ephemeroptera	13.841	CG
Ephemera strigata	Ephemera	Ephemeridae	Ephemeroptera	13.841	CG
Lyriothemis pachygastra	Lyriothemis	Libellulidae	Odonata	14.0529	G1F
Rhyacophila bilobata	Rhyacophila	Rhyacophilidae	Trichoptera	14.2592	CG
Rhyacophila impar	Rhyacophila	Rhyacophilidae	Trichoptera	14.2592	CG
Rhyacophila kuramana	Rhyacophila	Rhyacophilidae	Trichoptera	14.2592	CG
Rhyacophila narvae	Rhyacophila	Rhyacophilidae	Trichoptera	14.2592	CG
Rhyacophila retracta	Rhyacophila	Rhyacophilidae	Trichoptera	14.2592	CG
Rhyacophila shikotsuensis	Rhyacophila	Rhyacophilidae	Trichoptera	14.2592	CG
Aethaloptera KUa	Aethaloptera	Hydropsychidae	Trichoptera	14.4966	G1F
Aquarius paludum paludum	Aquarius	Gerridae	Hemiptera	15.0533	G1F
Gerridae sp.	-	Gerridae	Hemiptera	15.0533	G1F
Ephacerella longicaudata	Ephacerella	Ephemerellidae	Ephemeroptera	15.2574	G1F
Hydropsyche KUb	Hydropsyche	Hydropsychidae	Trichoptera	15.8062	CG
Odontomyia garatas	Odontomyia	Stratiomyidae	Diptera	16.0176	G1O
Stratiomyidae sp.	-	Stratiomyidae	Diptera	16.0176	G1O
Goera interrogationis	Goera	Goeridae	Trichoptera	16.691	CG
Paracercion calamorum	Paracercion	Coenagrionidae	Odonata	16.8608	G1F
Paracercion sieboldii	Paracercion	Coenagrionidae	Odonata	16.8608	G1F
Paracercion v-nigrum	Paracercion	Coenagrionidae	Odonata	16.8608	G1F
Tabanidae sp.	-	Tabanidae	Diptera	16.8929	G1F
Limnephilus KUa	Limnephilus	Limnephilidae	Trichoptera	16.9356	CG
Microvelia (Microvelia) horvathi	Microvelia	Veliidae	Hemiptera	17.1456	G1F
Ephemera sachalinensis	Ephemera	Ephemeridae	Ephemeroptera	18.2319	CG
Libellula angelina	Libellula	Libellulidae	Odonata	18.4514	CG
Davidius lunatus	Davidius	Gomphidae	Odonata	18.5681	G1F
Ephoron shigae	Ephoron	Polymitarcyidae	Ephemeroptera	18.5854	CG
Bleptus fasciatus	Bleptus	Heptageniidae	Ephemeroptera	18.7455	G1F
Isonychia japonica	Isonychia	Isonychiidae	Ephemeroptera	18.8138	CG
Isonychia sp.	Isonychia	Isonychiidae	Ephemeroptera	18.8138	CG
Hexatoma KUc	Hexatoma	Limoniidae	Diptera	19.4641	CG
Stavsolus KUa	Stavsolus	Perlodidae	Plecoptera	19.4736	CG
Hydaticus (Prodaticus) grammicus	Hydaticus	Dytiscidae	Coleoptera	19.6259	G1F
Hydaticus (Prodaticus) thermonectoides	Hydaticus	Dytiscidae	Coleoptera	19.6259	G1F
Ilybius apicalis	Ilybius	Dytiscidae	Coleoptera	19.6259	G1F
Ilybius sp.	Ilybius	Dytiscidae	Coleoptera	19.6259	G1F
Ceraclea (Athripsodina) armata	Ceraclea	Leptoceridae	Trichoptera	19.6546	CG
Dineutus (Spinosodineutes) orientalis	Dineutus	Gyrinidae	Coleoptera	20.7454	G1F
Drunella triacantha	Drunella	Ephemerellidae	Ephemeroptera	21.3546	CG
Rhyacophila kumgangsanica	Rhyacophila	Rhyacophilidae	Trichoptera	21.9988	CG
Orthetrum japonicum	Orthetrum	Libellulidae	Odonata	22.425	CG
Archynopteryx KUa	Archynopteryx	Perlodidae	Plecoptera	22.5037	G1F
Arcynopteryx KUa	Arcynopteryx	Perlodidae	Plecoptera	22.5037	G1F
Nihonogomphus minor	Nihonogomphus	Gomphidae	Odonata	23.4319	G1F
Platycnemis phyllopoda	Platycnemis	Platycnemididae	Odonata	24.0012	G1O
Orthetrum lineostigma	Orthetrum	Libellulidae	Odonata	24.7262	CG
Paracercion melanotum	Paracercion	Coenagrionidae	Odonata	24.8142	G1F
Agabus (Acatodes) regimbarti	Agabus	Dytiscidae	Coleoptera	24.9065	G1F
Asynarchus KUa	Asynarchus	Limnephilidae	Trichoptera	25.0892	G1F
Crocothemis servilia mariannae	Crocothemis	Libellulidae	Odonata	25.2369	G1F
Tabanus kinoshitai	Tabanus	Tabanidae	Diptera	26.809	CG
Ganonema KUa	Ganonema	Calamoceratidae	Trichoptera	27.0313	G1O
Libellula quadrimaculata	Libellula	Libellulidae	Odonata	27.39	CG
Branchinella kugenumaensis	Branchinella	Thamnocephalidae	Anostraca	27.6628	G1O
Siphlonurus immanis	Siphlonurus	Siphlonuridae	Ephemeroptera	28.1521	CG
Drunella lepnevae	Drunella	Ephemerellidae	Ephemeroptera	28.6443	CG
Drunella solida	Drunella	Ephemerellidae	Ephemeroptera	28.6443	CG
Macrostemum radiatum	Macrostemum	Hydropsychidae	Trichoptera	28.8471	CG
Amphinemura sp.	Amphinemura	Nemouridae	Plecoptera	29.3197	CG
Rhantus (Rhantus) suturalis	Rhantus	Dytiscidae	Coleoptera	30.9587	G1F
Rhantus sp.	Rhantus	Dytiscidae	Coleoptera	30.9587	G1F
Burmagomphus collaris	Burmagomphus	Gomphidae	Odonata	31.1008	G1F
Burmagomphus KUa	Burmagomphus	Gomphidae	Odonata	31.1008	G1F
Goera parvula	Goera	Goeridae	Trichoptera	31.5173	CG
Rhyacophila articulata	Rhyacophila	Rhyacophilidae	Trichoptera	32.0271	CG
Rhyacophila brevicephala	Rhyacophila	Rhyacophilidae	Trichoptera	32.0271	CG
Rhyacophila nigrocephala	Rhyacophila	Rhyacophilidae	Trichoptera	32.0271	CG
Pseudothemis zonata	Pseudothemis	Libellulidae	Odonata	35.9512	G1F
Chloroperlidae sp.	-	Chloroperlidae	Plecoptera	35.9818	G1F
Laccophilus lewisioides	Laccophilus	Dytiscidae	Coleoptera	37.8171	G1F
Stratiomyia KUa	Ptecticus	Stratiomyidae	Diptera	38.2281	G1O
Anisogomphus maacki	Anisogomphus	Gomphidae	Odonata	40.2292	G1F
Graphoderus adamsii	Graphoderus	Dytiscidae	Coleoptera	41.559	G1F
Stavsolus japonicus	Stavsolus	Perlodidae	Plecoptera	41.9092	CG
Trigomphus citimus	Trigomphus	Gomphidae	Odonata	42.7528	G1F
Deielia phaon	Deielia	Libellulidae	Odonata	43.5875	G1F
Indolestes peregrinus	Indolestes	Lestidae	Odonata	43.6811	G1O
Sympecma paedisca	Sympecma	Lestidae	Odonata	43.6811	G1O
Trigomphus nigripes	Trigomphus	Gomphidae	Odonata	45.3765	G1F
Hydaticus (Prodaticus) satoi satoi	Hydaticus	Dytiscidae	Coleoptera	45.5146	G1F
Hydaticus sp.	Hydaticus	Dytiscidae	Coleoptera	45.5146	G1F
Orthetrum melania	Orthetrum	Libellulidae	Odonata	45.7087	CG
Epitheca marginata	Epitheca	Corduliidae	Odonata	46.3881	CG
Atrocalopteryx atrata	Atrocalopteryx	Calopterygidae	Odonata	46.4598	G1F
Nepa hoffmanni	Nepa	Nepidae	Hemiptera	48.4583	G1O
Orthetrum albistylum	Orthetrum	Libellulidae	Odonata	49.4809	CG
Orthetrum KUa	Orthetrum	Libellulidae	Odonata	49.4809	CG
Hydrochara sp.	Hydrochara	Hydrophilidae	Coleoptera	50.1502	G1O
Drunella aculea	Drunella	Ephemerellidae	Ephemeroptera	51.8176	CG
Drunella sp.	Drunella	Ephemerellidae	Ephemeroptera	51.8176	CG
Lestes japonicus	Lestes	Lestidae	Odonata	54.4773	CG
Ceraclea KUa	Ceraclea	Leptoceridae	Trichoptera	55.2279	CG
Ceraclea KUb	Ceraclea	Leptoceridae	Trichoptera	55.2279	CG
Ceraclea KUc	Ceraclea	Leptoceridae	Trichoptera	55.2279	CG
Ceraclea sp.	Ceraclea	Leptoceridae	Trichoptera	55.2279	CG
Goera sp.	Goera	Goeridae	Trichoptera	55.9877	CG
Calopteryx japonica	Calopteryx	Calopterygidae	Odonata	56.1354	CG
Lamelligomphus ringens	Lamelligomphus	Gomphidae	Odonata	56.9079	G1F
Macromia daimoji	Macromia	Macromiidae	Odonata	61.2754	G1O
Copera annulata	Copera	Platycnemididae	Odonata	64.5885	G1O
Copera tokyoensis	Copera	Platycnemididae	Odonata	64.5885	G1O
Perlodes KUa	Perlodes	Perlodidae	Plecoptera	65.227	G1F
Perlodes stigmata	Perlodes	Perlodidae	Plecoptera	65.227	G1F
Shaogomphus postocularis epophthalmus	Shaogomphus	Gomphidae	Odonata	66.6938	G1F
Hediste japonica	Hediste	Nereididae	Phyllodocida	67.7371	CG
Hediste sp.	Hediste	Nereididae	Phyllodocida	67.7371	CG
Macromia amphigena	Macromia	Macromiidae	Odonata	68.015	G1O
Macromia manchurica	Macromia	Macromiidae	Odonata	68.015	G1O
Pantala flavescens	Pantala	Libellulidae	Odonata	68.8257	G1F
Kiotina decorata	Kiotina	Perlidae	Plecoptera	69.723	G1F
Paragnetina flavotincta	Paragnetina	Perlidae	Plecoptera	75.5999	CG
Tramea virginia	Tramea	Libellulidae	Odonata	76.3239	G1F
Nihonogomphus ruptus	Nihonogomphus	Gomphidae	Odonata	77.5063	G1F
Megarcys ochracea	Megarcys	Perlodidae	Plecoptera	80.4757	G1F
Gomphidae sp.	-	Gomphidae	Odonata	81.3466	G1F
Nihonogomphus KUa	Nihonogomphus	Gomphidae	Odonata	81.3466	G1F
Ophiogomphus obscurus	Ophiogomphus	Gomphidae	Odonata	81.3466	G1F
Phryganopsyche latipennis	Phryganopsyche	Phryganopsychidae	Trichoptera	85.6517	G1O
Gomphidia confluens	Gomphidia	Gomphidae	Odonata	93.5999	G1F
Rhoenanthus coreanus	Rhoenanthus	Potamanthidae	Ephemeroptera	94.9004	G1O
Leiodytes frontalis	Leiodytes	Dytiscidae	Coleoptera	97.6594	G1F
Asiagomphus coreanus	Asiagomphus	Gomphidae	Odonata	97.9341	G1F
Rhyacophila KUa	Rhyacophila	Rhyacophilidae	Trichoptera	100.189	CG
Asiagomphus melanopsoides	Asiagomphus	Gomphidae	Odonata	106.987	G1F
Ranatra unicolor	Ranatra	Nepidae	Hemiptera	114.084	G1O
Tipula KUl	Tipula	Tipulidae	Diptera	114.352	CG
Diplonychus esakii	Diplonychus	Belostomatidae	Hemiptera	119.104	G1F
Muljarus japonicus	Muljarus	Belostomatidae	Hemiptera	119.104	G1F
Stylurus annulatus	Stylurus	Gomphidae	Odonata	121.553	G1F
Nemotaulius sp.	Nemotaulius	Limnephilidae	Trichoptera	124.225	G1F
Tipula KUa	Tipula	Tipulidae	Diptera	128.411	CG
Tipula KUd	Tipula	Tipulidae	Diptera	128.411	CG
Tipula KUi	Tipula	Tipulidae	Diptera	128.411	CG
Tipula KUo	Tipula	Tipulidae	Diptera	128.411	CG
Tipula KUp	Tipula	Tipulidae	Diptera	128.411	CG
Hydrophilus (Hydrophilus) bilineatus cashimirensis	Hydrophilus	Hydrophilidae	Coleoptera	138.183	G1O
Appasus japonicus	Appasus	Belostomatidae	Hemiptera	140.617	G1F
Cybister (Melanectes) brevis	Cybister	Dytiscidae	Coleoptera	149.034	G1F
Sympetrum flaveolum	Sympetrum	Libellulidae	Odonata	151.407	CG
Sympetrum parvulum	Sympetrum	Libellulidae	Odonata	151.407	CG
Sieboldius albardae	Sieboldius	Gomphidae	Odonata	154.403	G1F
Neochauliodes formosanus	Neochauliodes	Corydalidae	Megaloptera	158.167	G1F
Aeshna juncea	Aeshna	Aeshnidae	Odonata	158.363	CG
Sinictinogomphus clavatus	Sinictinogomphus	Gomphidae	Odonata	160.379	G1F
Epophthalmia elegans	Epophthalmia	Macromiidae	Odonata	162.955	G1O
Hydatophylax nigrovittatus	Hydatophylax	Limnephilidae	Trichoptera	166.117	CG
Luciola (Luciola) lateralis	Luciola	Lampyridae	Coleoptera	169.332	G1O
Oyamia nigribasis	Oyamia	Perlidae	Plecoptera	177.661	CG
Sympetrum eroticum	Sympetrum	Libellulidae	Odonata	180.577	CG
Nereidae sp.	-	Nereididae	Phyllodocida	188.448	G1F
Nereididae sp.	-	Nereididae	Phyllodocida	188.448	G1F
Lestes sponsa	Lestes	Lestidae	Odonata	190.777	CG
Lestes temporalis	Lestes	Lestidae	Odonata	190.777	CG
Stenopsychidae sp.	-	Stenopsychidae	Trichoptera	194.137	G1O
Kamimuria coreana	Kamimuria	Perlidae	Plecoptera	194.533	CG
Parachauliodes asahinai	Parachauliodes	Corydalidae	Megaloptera	203.494	G1F
Arctopsyche ladogensis	Arctopsyche	Hydropsychidae	Trichoptera	209.71	CG
Sympetrum baccha	Sympetrum	Libellulidae	Odonata	213.079	CG
Sympetrum darwinianum	Sympetrum	Libellulidae	Odonata	213.079	CG
Sympetrum infuscatum	Sympetrum	Libellulidae	Odonata	213.079	CG
Sympetrum kunckeli	Sympetrum	Libellulidae	Odonata	213.079	CG
Sympetrum pedemontanum elatum	Sympetrum	Libellulidae	Odonata	213.079	CG
Sympetrum striolatum	Sympetrum	Libellulidae	Odonata	213.079	CG
Sympetrum uniforme	Sympetrum	Libellulidae	Odonata	213.079	CG
Stenopsyche coreana	Stenopsyche	Stenopsychidae	Trichoptera	239.273	CG
Stenopsyche marmorata	Stenopsyche	Stenopsychidae	Trichoptera	239.273	CG
Sympetrum depressiusculum	Sympetrum	Libellulidae	Odonata	249.063	CG
Aeshna crenata	Aeshna	Aeshnidae	Odonata	252.964	CG
Aeshna KUa	Aeshna	Aeshnidae	Odonata	252.964	CG
Aeschnophlebia anisoptera	Aeschnophlebia	Aeshnidae	Odonata	254.662	G1F
Hirudo nipponia	Hirudo	Hirudinidae	Arhynchobdellida	260.897	G1O
Stenopsyche bergeri	Stenopsyche	Stenopsychidae	Trichoptera	261.159	CG
Stenopsyche sauteri	Stenopsyche	Stenopsychidae	Trichoptera	261.159	CG
Sympetrum croceolum	Sympetrum	Libellulidae	Odonata	268.408	CG
Semblis phalaenoides	Semblis	Phryganeidae	Trichoptera	271.397	G1O
Anax parthenope julius	Anax	Aeshnidae	Odonata	274.301	G1F
Sympetrum cordulegaster	Sympetrum	Libellulidae	Odonata	288.678	CG
Aeschnophlebia longistigma	Aeschnophlebia	Aeshnidae	Odonata	305.592	G1F
Anax nigrofasciatus	Anax	Aeshnidae	Odonata	305.592	G1F
Kamimuria KUa	Kamimuria	Perlidae	Plecoptera	310.193	CG
Boyeria maclachlani	Boyeria	Aeshnidae	Odonata	311.596	CG
Protohermes xanthodes	Protohermes	Corydalidae	Megaloptera	326.677	G1F
Muljarus major	Muljarus	Belostomatidae	Hemiptera	345.758	G1F
Hydrochara affinis	Hydrochara	Hydrophilidae	Coleoptera	349.662	G1O
Anotogaster sieboldi	Anotogaster	Cordulegastridae	Odonata	356.952	G1F
Ranatra chinensis	Ranatra	Nepidae	Hemiptera	367.741	G1O
Hydrophilidae sp.	-	Hydrophilidae	Coleoptera	390.281	G1O
Hydrophilidae sp.1	-	Hydrophilidae	Coleoptera	390.281	G1O
Hydrophilidae sp.2	-	Hydrophilidae	Coleoptera	390.281	G1O
Hydrophilus (Hydrophilus) acuminatus	Hydrophilus	Hydrophilidae	Coleoptera	390.281	G1O
Pteronarcys macra	Pteronarcys	Pteronarcidae	Plecoptera	436.264	CG
Pteronarcys sachalina	Pteronarcys	Pteronarcidae	Plecoptera	436.264	CG
Galerucella (Galerucella) KUa	Galerucella	Chrysomelidae	Coleoptera	437.311	CG
Cybister (Cybister) chinensis	Cybister	Dytiscidae	Coleoptera	534.452	G1F
Dytiscidae sp.	-	Dytiscidae	Coleoptera	534.452	G1F
Anax KUa	Anax	Aeshnidae	Odonata	559.538	G1F
Whitmania edentula	Whitmania	Hirudinidae	Arhynchobdellida	710.539	G1O
Somatochlora alpestris	Somatochlora	Corduliidae	Odonata	712.873	CG
Laccotrephes japonensis	Laccotrephes	Nepidae	Hemiptera	735.138	CG
Tylorrhynchus heterochaetus	Tylorrhynchus	Nereididae	Phyllodocida	755.759	G1F
Somatochlora graeseri	Somatochlora	Corduliidae	Odonata	850.35	CG
Whitmania acranulata	Whitmania	Hirudinidae	Arhynchobdellida	928.667	G1O
Erpobdella sp.	Erpobdella	Erpobdellidae	Arhynchobdellida	1185.79	G1O
Erpobdella lineata	Erpobdella	Erpobdellidae	Arhynchobdellida	1484.76	G1O
Cybister sp.	Cybister	Dytiscidae	Coleoptera	2544.34	G1F
Lethocerus deyrolli	Lethocerus	Belostomatidae	Hemiptera	4729.81	G1F
Whitmania pigra	Whitmania	Hirudinidae	Arhynchobdellida	12813.1	G1O
